# Supplementary material for: Community Rates of IgG4 Antibodies to Ascaris Haemoglobin Reflect Changes in Community Egg Loads Following Mass Drug Administration
Source: PLoS Negl Trop Dis. 2016 Mar 18;10(3):e0004532. doi: 10.1371/journal.pntd.0004532 (PMC4798312; doi:10.1371/journal.pntd.0004532)
Supplement: S1 Table — (XLSX) [file pntd.0004532.s001.xlsx]

## Sheet: Sheet1
	S1 Table: The detection of AsHb (AAA29374.1) orthologs in other nematodes determined by BLASTP against species specific databases on Wormbase Parasite
		BLASTP performed on Jan 21st of 2016.							SignalP
		Species	Database nr	Accession No.	Length	%ID	Score	E-value	Signal peptide	position
		Ascaris suum	PRJEB80881	GS_08371	298	0.997	1642	0	yes	19
		Ascaris lumbricoides	PRJEB4950	ALUE_0001899801	188	0.995	1039	1.0 E-137	no	/
				ALUE_0001446901	150	0.993	821	2.8 E-107	no	/
		Toxocara canis	PRJEB533	TCNE_0001552801	148	0.696	568	6.2 E-72	yes	19
		Strongyloides stercoralis	PRJEB528	SSTP_0000733500.1	97	0.49	231	5.2 E-24	no	/
		Necator americanus	PRJNA72135	NECAME_07759	88	0.511	238	1.0 E-25	no	/
		Ancylostoma ceylanicum	PRJNA72583	ANCCEY_14143	97	0.464	234	2.7 E-24	no	/
		Enterobius vermicularis	PRJEB503	EVEC_0001223001	97	0.557	295	8.8 E-34	no	/
		Brugia malayi	PRJNA10729	Bm7514	56	0.5	136	4.9 E-11	no	/
		Wuchereria bancrofti	PRJEB536	WBA_0000137801	81	0.383	148	2.8 E-13	no	/
		Loa loa	PRJNA60051	EFO27096.1	34	0.588	107	4.1 E-7	no	/
		Trichuris trichiura	PRJEB535	/	/	/	/	/	/	/
