# Supplementary material for: Community Rates of IgG4 Antibodies to Ascaris Haemoglobin Reflect Changes in Community Egg Loads Following Mass Drug Administration
Source: PLoS Negl Trop Dis. 2016 Mar 18;10(3):e0004532. doi: 10.1371/journal.pntd.0004532 (PMC4798312; doi:10.1371/journal.pntd.0004532)
Supplement: S2 Table — (XLSX) [file pntd.0004532.s002.xlsx]

## Sheet: Sheet1
	PERSON_ID	SAMPLE02	SEX	AGE	ELISAOD02	SEROPOS02	ELISAOD04	SEROPOS04	ELISAOD07	SEROPOS07	ELISAOD09	SEROPOS09	ASCARIS02	TRICHURIS02	HOOKWORM02	ASCEPG02	TRIEPG02	HWEPG02	ASC04	TRI04	HW04	ASC07	TRI07	HW07	ASC09	TRI09	HW09	ASCEPG09	TRIEPG09	HWEPG09
	600001	1	1	4			0.888	2					1	2	2	2540	0	0				2	2	2	2	2	2	0	0	0
	600002	2	2	11	0.4895	2	0.0475	1														1	2	2	2	2	2	0	0	0
	600003	3	2	8	0.152	1	0.0535	1	0.686	2	0.055	1	1	2	2	560	0	0	2	2	2	1	2	2	2	2	2	0	0	0
	600004	4	2	3			0.0565	1					2	2	2	0	0	0	1	2	2	1	2	2	1	2	2	600	0	0
	600005	5	1	10	2.3575	2	0.6475	2					2	2	2	0	0	0
	600006	6	2	11	2.314	2	0.123	1	0.0435	1			2	2	2	0	0	0	2	2	2	2	2	2
	600007	7	2	11	0.4135	2	0.0675	1					2	2	2	0	0	0	1	2	2	1	2	2
	600008	8	2	9	0.321	1	0.1145	1	0.074	1	0.0545	1	2	2	2	0	0	0				2	2	2
	600010	10	2	8	0.316	1	0.071	1											1	2	2	2	2	2	2	2	2	0	0	0
	600011	11	1	12	0.6345	2	0.061	1					1	1	1	2840	100	80	2	2	2
	600013	13	1	12	1.269	2	0.124	1			0.0465	1	1	2	2	840	0	0	2	2	2	2	2	2
	600019	19	1	13	1.0285	2	0.0765	1	0.091	1			1	2	2	1400	0	0	2	2	2
	600020	20	1	13			0.091	1					1	2	2	2400	0	0
	600021	21	1	8	2.116	2	0.745	2			1.2245	2	2	2	2	0	0	0	2	2	2				2	2	2	0	0	0
	600022	22	2	13	1.8155	2	0.158	1														2	2	2	2	2	2	0	0	0
	600023	23	2	7	0.8885	2	0.249	1					1	2	2	180	0	0	2	2	2	2	2	2	1	2	2	750	0	0
	600026	26	2	9	0.381	2	0.072	1	0.119	1	0.0635	1	1	1	2	6520	100	0	1	2	2	2	2	2	2	2	2	0	0	0
	600027	27	2	9	0.2485	1	0.1065	1	0.087	1	0.08	1	1	2	2	1000	0	0	1	2	2	1	2	2	2	2	2	0	0	0
	600028	28	1	8	0.32	1	0.104	1	0.151	1	0.062	1	1	2	2	1960	0	0	1	2	2				1	2	2	1450	0	0
	600029	29	2	11	2.13	2	1.003	2											2	2	2	2	2	2
	600030	30	1	13	0.7905	2	0.3965	2	0.5575	2	0.227	1	1	2	2	2540	0	0	2	2	1	1	2	2
	600033	33	1	13	0.0955	1
	600037	37	1	45			0.1285	1											2	2	2	1	2	2
	600038	38	2	34	0.184	1	0.0795	1			0.049	1	2	2	2	0	0	0	2	2	2	2	2	2	2	2	2	0	0	0
	602041	41	2	37	0.1745	1							2	2	2	0	0	0
	600042	42	1	22	0.235	1							2	2	2	0	0	0
	600044	44	2	41	0.099	1	0.0805	1	0.063	1	0.05	1	1	2	2	1280	0	0	2	2	2	1	2	2
	600045	45	2	44	0.4415	2	0.204	1					2	2	2	0	0	0	2	2	2
	600046	46	1	41	1.25	2	1.039	2					2	2	2	0	0	0	2	2	2
	600047	47	2	31	0.0765	1	0.073	1														2	2	2
	600048	48	2	36			0.3815	2					1	2	2	5560	0	0	1	2	2	2	2	2
	601049	49	2	46			0.235	1											2	1	2
	600051	51	2	19	0.5315	2
	600056	56	1	32	0.31	1	0.146	1	0.27	1	0.1675	1	2	2	2	0	0	0	2	2	2	2	2	2
	600057	57	2	46	1.654	2	0.463	2	0.906	2	0.5555	2	1	2	2	2980	0	0	2	2	2	2	2	2
	600059	59	2	31	0.2625	1	0.121	1	0.0745	1			2	2	2	0	0	0	2	2	2	2	2	2
	600060	60	2	44			0.1805	1	0.1105	1	0.072	1	2	2	2	0	0	0				2	2	2	2	2	2	0	0	0
	600063	63	1	34	0.163	1			0.2465	1	0.107	1	2	2	2	0	0	0	2	2	2	2	2	2
	600064	64	2	28	2.848	2	0.2565	1			0.067	1	1	2	1	1440	0	100	2	2	2	2	2	2	2	2	2	0	0	0
	600065	65	2	20	1.544	2													2	2	2	1	2	2
	600067	67	2	21	1.7865	2	0.392	2					2	2	2	0	0	0
	600070	70	1	45			0.1735	1					2	2	2	0	0	0							2	2	2	0	0	0
	600071	71	2	33	0.9235	2			0.0535	1			1	2	2	5600	0	0				2	2	2
	600072	72	2	31	0.19	1			0.069	1			2	2	2	0	0	0				2	2	2
	600073	73	2	16	0.517	2
	600074	74	2	25			0.259	1														2	2	2
	600076	76	1	29	1.0225	2	0.255	1
	600080	80	2	21	0.351	1			0.168	1	0.0625	1	2	2	2	0	0	0				2	2	2	2	2	2	0	0	0
	600081	81	1	27	0.463	2	0.1985	1
	600082	82	2	31			0.095	1					2	2	2	0	0	0
	600083	83	2	21	0.0505	1							2	2	2	0	0	0
	601084	84	2	26	0.67595	2
	600089	89	1	31	0.2675	1	0.0615	1			0.1105	1	2	2	2	0	0	0	2	2	2	2	2	2
	600096	96	2	45			0.061	1											2	2	2
	600097	97	1	45			0.3335	1														2	2	2
	600098	98	2	45			1.3555	2														2	2	2
	600100	100	2	35			0.3285	1														2	2	2	2	2	2	0	0	0
	600102	102	2	51	0.13	1	0.102	1			0.0615	1	2	2	2	0	0	0	2	2	2	1	1	2
	600104	104	1	22	0.453	2							2	2	2	0	0	0
	601105	105	1	26	1.386	2	0.869	2					2	2	2	0	0	0	2	2	2	2	2	2	2	2	2	0	0	0
	601108	108	1	8	0.4685	2			0.25	1			2	2	1	0	0	20
	600111	111	1	30			0.0845	1					2	2	1	0	0	100				2	2	2
	600112	112	2	49			0.1075	1
	600122	122	2	26			0.3495	1
	600123	123	2	26			0.1495	1
	600125	125	2	30	0.1245	1	0.0645	1					2	2	2	0	0	0	2	2	2
	601132	132	2	26	0.689	2							1	2	2	680	0	0
	600135	135	1	33			0.1085	1														2	2	2
	602136	136	1	12	0.825	2	0.3935	2	0.092	1			1	2	2	2060	0	0
	602137	137	1	11	0.3855	2	0.3585	1														2	2	2	2	2	2	0	0	0
	601138	138	2	17	0.356	1	0.1015	1					1	2	2	480	0	0
	601139	139	1	23	0.253	1	0.0785	1	0.0725	1	0.064	1	2	2	2	0	0	0	2	2	2	2	2	2	2	2	1	0	0	100
	600143	143	2	21			0.083	1														2	2	2	1	2	2	900	0	0
	601151	151	1	23	0.2277	1	0.174	1											2	2	2
	601152	152	2	16	0.889	2	0.1815	1	0.692	2	0.592	2	1	2	2	1460	0	0	1	2	2	1	2	2	1	2	2	350	0	0
	601156	156	1	40	0.257	1	0.0925	1			0.051	1	2	2	2	0	0	0				2	1	2	2	2	2	0	0	0
	601160	160	1	30	0.5605	2					0.0555	1	2	2	2	0	0	0	2	2	2	2	2	2	2	2	2	0	0	0
	601161	161	1	20	0.59235	2													2	2	2
	601168	168	1	76	0.7931	2
	601169	169	1	41	0.64185	2	0.162	1											2	2	2				2	2	2	0	0	0
	602170	170	1	46	0.4805	2							2	2	2	0	0	0	2	2	2
	600171	171	2	31	0.0565	1							2	2	2	0	0	0	2	2	2
	601176	176	2	51	1.4965	2			0.165	1			1	1	1	100	40	60
	601177	177	2	44	1.228	2	0.311	1			0.24	1	2	2	2	0	0	0	2	2	2	2	2	2	2	2	2	0	0	0
	601178	178	1	36	1.2225	2	0.234	1	0.2245	1	0.1915	1	1	2	2	180	0	0	2	2	2	2	2	2
	601183	183	1	40	1.5763	2	0.3105	1											2	2	2	2	2	2	1	2	2	100	0	0
	601185	185	1	44	0.819	2	0.122	1											2	2	2	1	2	2	2	2	2	0	0	0
	601186	186	2	31	1.07085	2	0.134	1											2	2	2				2	2	2	0	0	0
	601188	188	2	31	2.38535	2	0.629	2											2	2	2	2	2	2	2	2	2	0	0	0
	601189	189	2	21	0.4752	2	0.107	1											2	2	2	2	2	2	1	2	1	300	0	50
	601190	190	2	47	2.871	2	0.422	2											2	2	2	2	2	2	1	2	2	250	0	0
	601191	191	2	10	0.8602	2	1.0555	2														2	2	2
	601193	193	2	38	0.83985	2													2	2	2	1	2	2
	602196	196	2	36	0.1385	1			0.118	1	0.0815	1	2	2	2	0	0	0				2	2	2	1	2	2	200	0	0
	601199	199	2	41	0.2673	1	0.077	1											2	2	2				1	2	2	200	0	0
	601200	200	2	33	0.2325	1																2	2	2	2	2	2	0	0	0
	601202	202	2	11	1.0626	2	0.156	1											2	2	2
	601203	203	2	41	1.66815	2																1	2	2
	601204	204	1	52	0.96635	2													2	2	2	2	2	2
	601206	206	2	45	0.1584	1													2	2	2				2	2	2	0	0	0
	601208	208	2	14			0.1705	1					1	2	2	720	0	0	2	2	2				2	2	2	0	0	0
	601209	209	2	12	0.7165	2	0.236	1					1	2	2	1560	0	0
	601211	211	1	11	0.45265	2	0.0825	1
	601212	212	1	45	0.30965	1	0.1055	1
	601213	213	2	45	0.0836	1	0.0725	1
	601214	214	1	28	2.01	2	0.133	1			0.0975	1	1	2	2	1060	0	0	2	2	2	2	2	2	2	2	2	0	0	0
	601215	215	1	22	2.11915	2													2	2	2
	601216	216	2	44	2.87815	2													2	2	2	2	2	2	2	2	2	0	0	0
	601217	217	2	36	1.5855	2
	601219	219	1	44	0.6292	2																2	2	2	2	2	2	0	0	0
	601220	220	2	46	1.3255	2							2	1	1	0	40	20	2	2	2	2	2	1
	601221	221	1	9	0.912	2	0.3845	2					2	1	1	0	40	20	2	2	2	2	2	2
	601223	223	1	41	0.1705	1	0.0635	1	0.083	1	0.051	1	2	2	2	0	0	0	2	2	2	2	2	2	1	2	2	50	0	0
	601225	225	1	32	0.3765	1	0.058	1			0.0535	1	2	2	2	0	0	0	2	2	2	2	2	2	2	2	2	0	0	0
	600226	226	2	41	1.0045	2	0.284	1	0.792	2			1	2	2	200	0	0	1	2	2	2	2	2
	601228	228	2	19	0.7557	2
	601229	229	1	30	0.7385	2	0.214	1			0.191	1	1	2	2	360	0	0	2	2	2	2	2	2	2	2	2	0	0	0
	601230	230	2	32	0.3095	1	0.7005	2	0.2235	1			2	1	2	0	20	0	2	2	2				1	2	2	100	0	0
	601231	231	1	38	0.3201	1	0.0875	1											2	2	2	1	2	2	2	2	2	0	0	0
	601232	232	2	11	0.3476	1	0.0855	1											2	2	2	2	2	2	2	2	2	0	0	0
	601234	234	1	40	3.0063	2	2.2955	2											2	2	2
	601236	236	2	37	0.4059	2
	601240	240	1	11	0.5951	2	0.1665	1
	601241	241	1	11	0.87285	2	0.185	1											2	2	2
	601242	242	1	18	1.4605	2	0.5595	2	0.2365	1			1	1	2	120	20	0	2	2	2
	601247	247	2	35	0.48565	2	0.089	1
	601248	248	2	31	0.926	2	0.3065	1	0.038	1	0.1425	1	1	2	2	720	0	0	2	2	2				1	2	2	250	0	0
	601249	249	2	10	0.73	2	0.1415	1	0.171	1	0.192	1	2	2	2	0	0	0	2	2	2
	601250	250	1	43	1.1655	2	0.115	1					2	2	2	0	0	0	2	2	2	2	2	2	2	2	2	0	0	0
	601252	252	2	14	0.57915	2	0.0835	1														2	2	2
	601253	253	2	12			0.1705	1
	601254	254	1	14			0.1075	1											2	2	2
	601255	255	2	13	0.69135	2	0.194	1											2	2	2	1	2	2	2	2	2	0	0	0
	601256	256	2	10	3.2417	2	0.242	1											2	2	2	1	2	2	2	2	2	0	0	0
	601257	257	1	52	0.223	1							1	2	2	40	0	0
	602266	266	2	13	2.261	2	0.213	1					2	2	2	0	0	0				2	2	2
	600267	267	2	26	1.47	2			1.479	2	0.74	2	1	2	2	840	0	0				1	2	2
	602268	268	2	14	0.302	1			0.0755	1	0.0495	1	2	2	2	0	0	0				1	2	2	1	1	2	1400	100	0
	600269	269	1	41	0.246	1	0.0815	1					2	2	2	0	0	0	1	2	2
	601270	270	2	41	0.12045	1	0.067	1											2	2	2				2	2	2	0	0	0
	601271	271	2	36	0.8075	2	0.168	1					1	2	2	120	0	0				2	2	2
	601272	272	2	27	0.2794	1													1	2	2
	601275	275	2	36	0.1804	1	0.0465	1											2	2	2
	602278	278	1	31	0.633	2
	601280	280	1	35	0.13035	1													2	2	2	2	2	2
	601281	281	2	9	0.64515	2	0.0465	1											2	2	2				2	2	2	0	0	0
	601282	282	1	20	0.4455	2							2	2	2	0	0	0
	601283	283	2	28	0.45705	2
	602285	285	1	38	0.10615	1	0.1135	1					2	2	2	0	0	0				2	2	2	2	2	2	0	0	0
	602286	286	2	32			0.0685	1					1	2	2	7340	0	0	2	2	2	2	2	2	1	2	2	100	0	0
	602287	287	1	7	0.731	2	0.596	2					1	2	2	180	0	0				2	2	2
	602288	288	2	10	3.3165	2	2.465	2					2	2	2	0	0	0
	602289	289	1	50	0.055	1	0.0545	1					2	2	2	0	0	0	2	2	2	1	2	2
	601296	296	2	19	0.81235	2
	602300	300	1	53	0.232	1	0.1885	1	0.336	1	0.348	1	2	2	2	0	0	0	2	2	2	2	2	2	1	2	2	100	0	0
	601302	302	2	29	0.574	2			0.101	1			1	1	1	2960	60	140
	602303	303	2	43	0.4895	2	0.2695	1
	600305	305	2	11	2.407	2
	602306	306	1	42	0.328	1	0.0885	1					2	2	2	0	0	0				2	2	2	2	2	2	0	0	0
	600309	309	1	39	0.6105	2	0.361	1					2	2	2	0	0	0	2	2	2	2	2	2
	601310	310	1	28	3.333	2													2	2	2	2	2	2	2	2	1	0	0	50
	602311	311	1	33	0.2055	1	0.4835	2					2	2	2	0	0	0
	602312	312	2	8	2.4675	2	0.106	1					2	2	2	0	0	0	2	2	2
	602313	313	2	46			0.161	1					2	2	2	0	0	0	2	2	1
	602314	314	1	11	0.1155	1	0.09	1					2	2	2	0	0	0	2	2	2	2	2	2	2	2	2	0	0	0
	602315	315	2	46	0.735	2	0.167	1	0.1065	1	0.102	1	2	1	2	0	80	0	2	2	2	2	2	2	1	2	2	1950	0	0
	602319	319	2	41	0.627	2	0.097	1			0.066	1	2	1	2	0	20	0				2	2	2
	600320	320	1	35	2.999	2	0.564	2											2	2	2
	600321	321	2	28	2.163	2							2	2	2	0	0	0	2	2	2	2	2	2
	601322	322	1	41	0.2405	1	0.0655	1	0.0925	1	0.056	1	2	2	1	0	0	180	2	2	2				2	2	2	0	0	0
	601323	323	1	36	0.4975	2	0.1265	1	0.063	1	0.141	1	1	2	1	1520	0	20				2	2	2	2	2	1	0	0	50
	600324	324	2	31	0.2925	1	0.1075	1	0.0805	1	0.06	1	1	1	2	580	40	0	1	2	2	1	2	2	2	2	2	0	0	0
	601325	325	1	26	1.12	2			0.176	1	0.1105	1	2	2	2	0	0	0	2	2	2	2	2	2	2	2	2	0	0	0
	602326	326	1	31	0.923	2							2	2	2	0	0	0	2	2	2	2	2	2
	602327	327	2	25	1.31	2	0.624	2											2	2	2				2	2	2	0	0	0
	601328	328	2	51	0.507	2	0.0835	1					2	2	2	0	0	0
	602337	337	1	13	3.694	2			1.0905	2	0.9515	2	2	2	2	0	0	0	2	2	2	2	2	2
	601341	341	1	51	0.37895	1	0.0525	1
	601343	343	2	36	0.2565	1	0.1155	1	0.1625	1			1	2	2	100	0	0				2	2	2
	601344	344	2	54	0.1585	1	0.068	1	0.0775	1	0.181	1	1	2	2	1660	0	0	2	2	2	2	2	2	1	2	1	100	0	50
	601345	345	2	59	0.7601	2	0.07	1											2	2	2
	601346	346	2	41	0.9174	2	0.097	1														2	2	2	1	2	2	250	0	0
	600350	350	1	9			0.436	2	0.6455	2												2	2	2
	600351	351	1	51			0.2985	1					2	2	2	0	0	0				2	2	2
	602352	352	2	13	3.1605	2	1.709	2					2	2	2	0	0	0				2	2	2
	602353	353	2	36	0.165	1	0.0525	1					1	2	2	140	0	0	2	2	2
	601355	355	1	46	0.5676	2	0.0575	1											2	2	2	2	2	2
	601356	356	2	30	0.4495	2	1.0565	2	0.5625	2	0.226	1	1	2	2	40	0	0							2	2	2	0	0	0
	601357	357	2	41	1.1319	2
	601359	359	1	19	1.424	2							2	2	1	0	0	40				2	2	2
	601363	363	2	63			0.152	1
	601365	365	1	36	0.07205	1	0.041	1											2	2	2	2	2	2	2	2	2	0	0	0
	601366	366	2	31	0.0814	1	0.073	1											2	2	2	2	2	2	2	2	2	0	0	0
	601367	367	2	27	0.68035	2	0.071	1											2	2	2	2	2	2
	600368	368	2	38	1.80675	2	2.816	2											1	2	2
	600369	369	1	40	0.5215	2	0.2155	1											2	2	2	2	2	2	2	2	1	0	0	50
	601370	370	1	9	0.6776	2	0.0645	1											2	2	2	2	2	2
	602371	371	2	31	0.885	2							1	2	2	280	0	0
	602375	375	2	18	0.864	2	0.24	1					2	2	2	0	0	0	2	2	2
	601379	379	2	11	0.72985	2													1	2	2
	601381	381	2	35	0.7785	2	0.1385	1	0.0885	1	0.0535	1	1	2	2	280	0	0	2	2	2	2	2	2	1	2	2	100	0	0
	602384	384	2	27	1.036	2							1	2	2	18020	0	0	1	2	2	1	2	2
	602385	385	2	21			0.129	1					2	2	2	0	0	0
	601386	386	1	30	0.25575	1	0.045	1											2	2	2				2	2	1	0	0	50
	602387	387	1	9	0.2055	1	0.079	1					2	2	2	0	0	0
	602388	388	2	21			0.073	1					2	2	2	0	0	0				2	2	2	2	2	2	0	0	0
	602392	392	1	31	0.6005	2							2	2	2	0	0	0
	602394	394	2	31	1.411	2			0.108	1			1	2	2	100	0	0
	602395	395	2	13	1.338	2			1.1045	2	1.298	2	1	2	2	480	0	0	1	2	2	2	2	2	1	2	2	50	0	0
	601396	396	2	39	1.25235	2													2	2	2
	601398	398	1	32	2.72085	2
	601404	404	1	21	0.2992	1	0.05	1											2	2	2	2	2	2	2	2	2	0	0	0
	602405	405	1	43	0.1765	1							2	2	2	0	0	0
	601406	406	1	43	0.63305	2	0.0605	1											2	2	2				1	2	2	850	0	0
	601407	407	2	8			0.0455	1					2	2	2	0	0	0	2	2	2	1	2	2	2	2	2	0	0	0
	601408	408	2	11	0.4609	2	0.0675	1
	600409	409	1	62	1.341	2	0.4085	2											2	2	2	2	2	2
	600412	412	1	39			1.101	2	0.0595	1	0.208	1	2	2	2	0	0	0							2	2	2	0	0	0
	600413	413	1	9	0.257	1	0.1	1			0.0705	1	1	2	2	6240	0	0	2	2	2	1	2	2	2	2	2	0	0	0
	602414	414	1	60	0.4765	2							2	2	2	0	0	0
	601416	416	1	40	3.558	2					0.058	1	1	2	2	80	0	0				2	2	2	2	2	2	0	0	0
	602422	422	1	12	1.3465	2	0.505	2	0.9145	2			1	2	2	140	0	0	2	2	2
	601423	423	1	27	0.6369	2	0.427	2
	600425	425	1	21	2.0505	2	0.397	2
	601428	428	2	19	0.718	2													2	2	2
	601430	430	2	22	0.4915	2							2	2	2	0	0	0
	601433	433	1	35	0.215	1	0.3445	1	0.056	1	0.214	1	1	2	2	60	0	0							2	2	2	0	0	0
	601435	435	1	14			0.1725	1											2	2	2
	601436	436	1	12	1.6687	2	0.054	1
	601437	437	2	19	0.0825	1	0.043	1											2	2	2
	601438	438	2	10	0.81565	2	0.2455	1											2	2	2	1	2	2	1	2	2	150	0	0
	602440	440	2	14	0.2105	1							1	2	2	320	0	0
	601442	442	1	27	2.0955	2	0.345	1											2	2	2				2	2	1	0	0	50
	601443	443	1	22			0.333	1					1	1	2	60	40	0
	602446	446	1	44	1.03	2	0.1975	1					2	2	2	0	0	0	2	2	2
	602447	447	1	8	1.1675	2	0.1705	1					2	2	2	0	0	0	2	2	2	2	2	2
	602449	449	2	10	0.6545	2	0.062	1					2	2	2	0	0	0				2	2	2
	602452	452	2	31	0.4004	2							2	2	2	0	0	0				1	2	2
	602456	456	1	10	0.684	2	0.1585	1					2	2	2	0	0	0	1	2	2
	602458	458	1	13	1.607	2	0.856	2					2	2	2	0	0	0				2	2	2
	602460	460	1	10	1.5335	2	0.6765	2			1.7065	2	2	2	2	0	0	0				2	2	2
	602464	464	2	13	0.233	1	0.36	1			0.0645	1	2	1	2	0	60	0							2	2	2	0	0	0
	602465	465	2	8			0.206	1					2	2	2	0	0	0				2	2	2
	602466	466	1	29	0.9095	2	0.284	1	0.121	1	0.09	1	1	2	2	440	0	0	2	2	2	2	2	2	2	2	2	0	0	0
	602468	468	1	23	0.466	2	0.093	1			0.1015	1	2	2	2	0	0	0	2	2	2	2	2	2	2	2	2	0	0	0
	602470	470	2	17	0.249	1			0.099	1			1	2	2	600	0	0
	602473	473	1	13	0.5545	2							1	2	2	360	0	0
	602474	474	2	9	2.5125	2							2	2	2	0	0	0
	602475	475	2	42	0.1855	1	0.101	1
	601477	477	1	44	0.80905	2	0.0625	1											2	2	2
	601478	478	2	22	1.174	2			0.258	1			1	2	2	700	0	0				2	1	1
	602484	484	1	42	1.2105	2							2	2	2	0	0	0
	602485	485	2	36	0.454	2			0.064	1	0.0595	1	2	2	2	0	0	0	2	2	2	2	2	2	1	2	2	100	0	0
	602487	487	2	24	1.2225	2			0.72	2	0.9445	2	2	2	2	0	0	0				2	2	2	1	2	2	100	0	0
	602489	489	1	31	2.364	2			0.1195	1	0.098	1	2	2	2	0	0	0				2	2	2
	602491	491	1	8	2.3915	2	2.601	2	0.118	1	0.5755	2	1	2	2	140	0	0				1	2	2	2	2	2	0	0	0
	602495	495	1	30	2.6575	2			0.46	2	0.1685	1	1	2	2	380	0	0	2	2	2	1	2	2	1	2	2	750	0	0
	602504	504	2	26	2.3565	2																1	2	2	1	2	2	550	0	0
	602510	510	2	10	2.98	2	0.6395	2	0.4885	2	0.1725	1	2	2	2	0	0	0				1	2	2	2	2	2	0	0	0
	601513	513	2	68	3.033	2			0.0725	1			2	2	2	0	0	0	1	2	1
	601514	514	2	50	1.11595	2																			2	2	2	0	0	0
	602515	515	1	31	0.956	2	0.4195	2					2	2	2	0	0	0
	602516	516	1	21	3.503	2	2.041	2
	602517	517	2	11			0.9845	2					2	2	2	0	0	0
	601521	521	2	9			0.128	1											2	2	2
	601522	522	2	36	0.49445	2	0.307	1											2	2	2	2	2	2
	602523	523	2	10	2.234	2	1.691	2	0.581	2			2	2	2	0	0	0	2	2	2
	602524	524	1	15			0.0955	1					2	2	2	0	0	0	2	2	2
	600525	525	1	21			0.1225	1														2	2	2
	600527	527	2	44	0.599	2	0.23	1	0.088	1	0.069	1	1	2	2	2920	0	0	1	2	2	1	2	2	2	2	2	0	0	0
	602528	528	2	22	0.8615	2			0.1715	1			2	2	2	0	0	0	1	2	2
	602529	529	1	23	3.2865	2			2.657	2			2	2	2	0	0	0				2	2	2
	602532	532	1	21	0.4165	2							1	2	2	120	0	0
	600542	542	1	40	0.2685	1	0.122	1	0.0635	1			1	2	2	920	0	0				2	1	2
	601545	545	1	62	0.22	1	0.078	1											2	2	2	1	2	2
	602547	547	2	18	0.9625	2																1	2	2
	602549	549	2	16	0.245	1
	602551	551	2	13	3.2985	2							2	2	2	0	0	0
	602553	553	2	30	0.67	2
	601561	561	1	10	1.67475	2
	602565	565	1	20	0.172	1	0.102	1					1	1	2	560	40	0	2	2	2	2	2	2	2	2	2	0	0	0
	602569	569	1	34	1.0975	2																			2	2	2	0	0	0
	600574	574	1	33	2.114	2	0.122	1					1	2	2	1040	0	0	2	2	1
	600575	575	2	11			0.0695	1														2	2	2
	601577	577	2	14	0.2167	1	0.052	1
	602580	580	2	50	1.9875	2
	602586	586	2	29	0.5495	2
	602590	590	2	43	0.935	2	0.3815	2														1	2	2	2	2	2	0	0	0
	604592	592	2	11	1.1095	2	0.3555	1					2	2	2	0	0	0
	602595	595	1	57	1.065	2							2	2	2	0	0	0	2	2	2
	602596	596	1	36	0.158	1	0.096	1	0.0525	1	0.053	1	2	2	2	0	0	0	2	2	2	2	2	2	2	2	2	0	0	0
	602601	601	1	8	2.8155	2	0.2545	1			0.224	1	2	2	2	0	0	0	1	2	2	1	1	2	1	1	1	70	50	100
	602602	602	1	27	1.1305	2	0.1015	1			0.089	1	2	2	2	0	0	0				2	2	2	2	2	2	0	0	0
	602611	611	1	17	2.215	2	0.4495	2	0.5485	2			2	2	2	0	0	0				1	2	2
	602616	616	1	9	2.7225	2					0.1285	1	1	2	2	140	0	0				2	2	2	2	2	2	0	0	0
	602618	618	1	11	0.3235	1							2	2	2	0	0	0
	602628	628	2	28	1.3	2			0.0595	1	0.068	1	2	2	2	0	0	0	2	2	2	1	2	1	1	2	2	600	0	0
	600635	635	2	8			0.6145	2											1	2	2
	600638	638	2	2			0.391	2					2	2	2	0	0	0	2	2	2
	601639	639	1	55	0.08525	1	0.0415	1					2	2	2	0	0	0	2	2	2
	600640	640	1	46	0.779	2	0.491	2					2	2	2	0	0	0
	601650	650	1	50	0.42185	2	0.0935	1											2	2	2				2	2	2	0	0	0
	602653	653	1	23	0.9275	2	0.071	1	0.064	1	0.0955	1	1	2	2	480	0	0				2	2	2
	600659	659	2	46	0.064	1	0.0555	1	0.083	1			1	2	2	680	0	0
	600662	662	1	9			0.226	1
	600665	665	1	10			0.121	1											1	2	2	2	2	2
	600666	666	2	13			1.295	2														2	2	2
	600668	668	2	16			0.055	1											2	2	2	1	2	2
	600669	669	2	19			0.104	1
	600670	670	2	27	0.644	2	0.9015	2	0.052	1	0.043	1	1	2	2	500	0	0	1	2	2	2	2	2	1	2	2	2400	0	0
	601671	671	1	23	0.042	1							2	2	2	0	0	0
	600680	680	2	7			0.654	2											1	2	2
	600685	685	1	18	2.863	2	1.5685	2					2	2	2	0	0	0
	600690	690	1	8	0.2519	1	0.3325	1											2	2	2	2	2	2	2	2	2	0	0	0
	600691	691	1	10	0.5315	2	0.0785	1			0.1455	1	1	2	2	2640	0	0				2	2	2	2	2	2	0	0	0
	600692	692	1	6	0.099	1	0.087	1	0.2515	1	0.1115	1	1	2	2	1460	0	0	1	2	2	2	2	2
	600694	694	1	23	0.106	1							2	2	2	0	0	0
	600695	695	1	26	0.059	1							2	2	2	0	0	0
	600698	698	2	47	0.9009	2	0.133	1														2	2	2
	600699	699	2	16	0.27115	1	0.1465	1
	600713	713	1	12	1.03565	2	1.736	2											1	2	2
	600716	716	2	43	0.136	1					0.0555	1	2	2	2	0	0	0	2	2	2	2	2	2	2	2	2	0	0	0
	600718	718	2	17	2.54485	2	0.4425	2														2	2	2
	600721	721	2	9			0.278	1											2	2	2	2	2	2	1	2	2	100	0	0
	600724	724	2	10			0.104	1											2	2	2	2	2	2
	600725	725	2	11			0.159	1														1	2	2	2	2	2	0	0	0
	600742	742	2	10			0.058	1											2	2	2	2	2	2
	601750	750	1	11			0.19	1					1	2	2	620	0	0	2	2	1	2	2	2
	601753	753	1	12	2.22805	2	0.161	1											2	2	2	2	2	2	2	2	2	0	0	0
	601754	754	1	6	0.539	2	0.0625	1											2	2	2	2	2	2
	601756	756	1	14	1.74405	2	0.1655	1											2	2	2	2	2	2
	601757	757	1	13	0.3861	2
	601760	760	1	13	0.7337	2													2	2	2
	601764	764	1	12	0.605	2	0.103	1											2	2	1
	601770	770	2	18	0.4925	2	0.071	1					1	2	2	1420	0	0	2	2	2
	601772	772	1	22	0.0935	1	0.14	1
	601773	773	2	7			0.3955	2											2	2	2	2	2	2	2	2	2	0	0	0
	601775	775	1	38	0.3454	1													2	2	2
	601776	776	1	13	0.47355	2	0.237	1											2	2	2	2	2	2
	602782	782	2	11	2.004	2	1.3725	2					2	2	2	0	0	0
	602791	791	1	7	0.262	1	0.5015	2					2	2	2	0	0	0
	602792	792	2	45	0.3525	1			0.086	1			2	2	1	0	0	120	1	2	2	2	2	2
	602793	793	1	16	1.0165	2	0.5315	2					2	2	2	0	0	0
	602794	794	1	13			0.359	1
	600798	798	2	13	0.7735	2	0.0635	1	0.2255	1			2	2	2	0	0	0
	601803	803	2	18	0.4213	2	0.077	1											2	2	2
	602807	807	2	9	2.4995	2	0.134	1	0.081	1			2	2	2	0	0	0
	602901	901	1	18	0.198	1							2	2	2	0	0	0
	602903	903	1	36	0.231	1							2	2	2	0	0	0
	602905	905	2	45	0.077	1	0.044	1	0.0465	1	0.0375	1	2	2	2	0	0	0	2	2	2	2	2	2	2	2	2	0	0	0
	602906	906	1	12	0.1395	1							2	2	2	0	0	0
	602907	907	1	10	0.1655	1							2	2	2	0	0	0
	602908	908	1	10	0.071	1							1	2	2	320	0	0
	602910	910	1	8	0.129	1							2	2	2	0	0	0
	602911	911	1	11	0.526	2							1	2	2	80	0	0
	602912	912	2	9	0.066	1							2	2	2	0	0	0
	602913	913	1	6			0.312	1					1	2	2	12760	0	0				2	2	2	1	2	1	600	0	50
	602914	914	1	9	0.2865	1							2	2	2	0	0	0
	602916	916	1	5	3.0855	2	1.7075	2	0.235	1	0.203	1	2	2	2	0	0	0							1	2	1	250	0	50
	602918	918	1	34	0.4325	2			0.1095	1	0.0895	1	2	2	2	0	0	0	2	2	2	2	2	2
	602920	920	2	13	0.0885	1							2	2	2	0	0	0
	602922	922	2	16	0.2455	1			0.088	1			1	2	2	1180	0	0
	602924	924	2	20	2.2885	2	0.917	2	1.4305	2	0.214	1	2	2	2	0	0	0				2	2	1	2	1	1	0	50	50
	602925	925	2	13	0.703	2	0.2535	1					2	2	2	0	0	0
	602928	928	2	5	0.5485	2	0.188	1			0.26	1	2	2	2	0	0	0				1	2	2
	602929	929	2	17	1.2825	2					0.084	1	1	2	2	880	0	0
	602931	931	1	15	2.8655	2							2	2	2	0	0	0
	602932	932	1	10	2.0135	2	0.2965	1					2	2	2	0	0	0	2	2	2
	602934	934	2	12	0.485	2			0.5	2			1	2	2	360	0	0
	602935	935	1	12	0.1965	1			0.0615	1	0.0825	1	2	2	2	0	0	0	2	2	2				1	2	2	250	0	0
	600952	952	1	4			0.3945	2											2	2	2	2	2	2	2	2	2	0	0	0
	600953	953	1	6	0.875	2	0.3815	2	0.6105	2	0.6145	2	1	2	2	100	0	0	2	2	2	1	2	2
	600954	954	1	6			0.4325	2														1	2	2
	600955	955	2	6	3.006	2			3.213	2	0.8765	2	1	2	1	3040	0	80				1	2	2
	600956	956	1	4			0.256	1					2	2	2	0	0	0
	600957	957	2	40	0.5126	2	0.1385	1					1	2	2	540	0	0
	600958	958	2	5	0.33	1	0.3165	1	0.131	1			2	1	2	0	20	0	2	2	2
	600959	959	2	12	3.492	2							2	2	2	0	0	0
	600960	960	2	12	0.9045	2	0.694	2	0.2	1			2	2	2	0	0	0
	600961	961	1	6	0.816	2	0.081	1	0.0975	1	0.1865	1	2	2	2	0	0	0	1	2	2	1	2	2	2	2	2	0	0	0
	600962	962	2	18	0.8514	2
	600964	964	2	12	1.1165	2	0.174	1					1	2	2	1200	0	0
	600965	965	1	13	1.1325	2							1	2	2	300	0	0
	600966	966	2	23	0.0902	1	0.0815	1
	600967	967	2	42	0.1015	1							2	2	2	0	0	0
	600968	968	2	26	0.0505	1							2	2	2	0	0	0
	600969	969	2	29	0.12485	1													2	2	2
	600974	974	2	26	1.673	2							1	2	2	1680	0	0				1	2	2
	600975	975	1	53	0.10835	1
	600976	976	2	13	0.2695	1																2	2	2
	600977	977	2	8	1.59005	2	2.322	2											2	2	2	1	2	2	2	2	2	0	0	0
	600978	978	1	40	0.6845	2			0.121	1	0.133	1	1	2	1	5480	0	40				1	2	2
	600979	979	2	3			0.1655	1					2	2	2	0	0	0	1	2	2	1	2	2	1	2	2	650	0	0
	600981	981	2	9	0.611	2	0.096	1					2	2	2	0	0	0
	600982	982	1	28	1.114	2							2	2	2	0	0	0	2	2	2
	600983	983	2	3	0.0375	1			0.051	1	0.0415	1	2	2	2	0	0	0	1	2	2				1	2	2	650	0	0
	600904	984	1	69	3.3792	2	0.43	2											2	2	2	2	2	2
	600985	985	1	7	1.55705	2
	600987	987	1	62	0.207	1							2	2	2	0	0	0				2	2	2
	600988	988	1	29	1.791	2							1	2	2	140	0	0
	600990	990	2	30	0.18095	1
	600991	991	2	11	0.08525	1
	600992	992	2	60	0.72	2	0.2025	1					2	2	2	0	0	0
	6001001	1001	2	20	0.471	2							1	2	2	220	0	0
	6001002	1002	2	9	1.4995	2	0.807	2					1	2	2	160	0	0
	6011003	1003	1	22	0.1188	1	0.086	1					2	2	2	0	0	0	2	2	2
	6011004	1004	1	42	0.11935	1	0.095	1					2	2	2	0	0	0	2	2	2	2	2	2	2	2	2	0	0	0
	6011005	1005	2	3			0.274	1					2	2	2	0	0	0	2	2	2	2	2	2
	6011006	1006	2	2			0.118	1											2	2	2	2	2	2	1	2	2	650	0	0
	6011007	1007	1	24	0.7733	2							2	2	2	0	0	0	2	2	2
	6011008	1008	1	32	3.04535	2							2	2	2	0	0	0
	6011009	1009	1	23	1.0714	2							2	2	2	0	0	0
	6011010	1010	1	21	1.73305	2													2	2	2
	6011011	1011	2	20	1.188	2	0.427	2											2	2	2				1	2	1	200	0	100
	6011012	1012	1	40	0.8895	2			0.0825	1	0.066	1	2	2	1	0	0	60	2	2	2
	6011013	1013	1	29	0.15125	1	0.182	1											2	2	2	2	2	2
	6011014	1014	1	20	1.072	2	0.094	1					1	2	2	240	0	0	2	2	2
	6011015	1015	1	20	0.3476	1
	6011016	1016	1	26	0.44825	2
	6011017	1017	1	27	0.3545	1			0.0725	1	0.087	1	1	2	1	15640	0	20	2	2	1	2	2	2
	6011018	1018	2	29	0.8575	2	0.0665	1			0.0665	1	1	2	2	1080	0	0	2	2	2				2	2	2	0	0	0
	6011019	1019	2	22	0.33495	1													2	2	2
	6011020	1020	1	20	0.9416	2																			2	2	2	0	0	0
	6011021	1021	2	15	0.3365	1	0.115	1					1	1	2	1100	40	0
	6011022	1022	1	6			0.2455	1					1	2	2	8960	0	0	2	2	2	2	2	2
	6011023	1023	1	28	0.9705	2					0.6605	2	2	2	1	0	0	40	2	2	2				2	2	1	0	0	50
	6011024	1024	1	4			0.216	1											2	2	2
	6011025	1025	1	53	0.4224	2													2	2	2
	6011026	1026	2	25	1.5587	2													1	2	2
	6011027	1027	1	61	0.2555	1							2	2	1	0	0	100	2	2	2
	6011028	1028	2	59	0.399	2							2	2	1	0	0	40	2	2	2	2	2	2
	6011030	1030	2	2			0.1625	1											2	2	2	2	2	2	2	2	2	0	0	0
	6011031	1031	2	35	1.0032	2	0.239	1											2	2	2
	6011032	1032	1	33	0.29205	1	0.1215	1
	6011034	1034	1	72	0.56375	2																			2	2	2	0	0	0
	6011035	1035	1	8	0.0638	1	0.0715	1											2	2	2
	6011037	1037	2	7	0.31515	1	0.1095	1														1	2	2
	6011038	1038	2	32	0.19855	1	0.058	1														2	2	2
	6011039	1039	1	3			0.145	1					1	2	2	160	0	0				2	2	2	1	2	2	350	0	0
	6011040	1040	1	33	3.1535	2	0.155	1	0.158	1	0.1495	1	2	2	2	0	0	0				2	2	2	2	2	1	0	0	150
	6011041	1041	2	29	0.3179	1							1	2	1	240	0	40
	6011043	1043	2	40	1.88595	2																1	2	2	1	2	2	250	0	0
	6011044	1044	1	8	1.27655	2													2	2	2	1	2	2
	6011045	1045	1	6	1.6275	2	1.3535	2	0.6155	2	0.4015	2	1	2	1	3060	0	40	2	2	2	2	2	2	2	2	2	0	0	0
	6011046	1046	1	56	1.3948	2													2	2	2
	6011047	1047	2	23	0.12925	1
	6011048	1048	2	20	1.0285	2
	6011049	1049	1	9	3.311	2	0.7915	2	0.549	2			2	2	1	0	0	40	2	2	2	2	2	2
	6011050	1050	1	5	0.7062	2	0.1705	1											2	2	2	2	2	2	2	2	2	0	0	0
	6011051	1051	1	5			0.0475	1											2	2	2				2	2	2	0	0	0
	6011052	1052	2	30	0.1397	1	0.0525	1											1	2	2
	6011053	1053	2	67	2.04875	2	0.125	1																	2	2	2	0	0	0
	6011054	1054	1	8	0.702	2	0.25	1	0.1655	1	0.135	1	1	2	2	320	0	0	2	2	2	2	2	2	2	2	2	0	0	0
	6011055	1055	1	48			0.0905	1											2	2	1	2	2	2	2	1	2	0	50	0
	6011056	1056	2	5	1.32385	2	0.406	2											2	2	2	2	2	2	1	2	2	150	0	0
	6011057	1057	2	4			0.1395	1											2	2	2	1	2	2	1	2	2	100	0	0
	6011058	1058	1	6	0.3861	2	0.119	1											1	2	2	2	2	2	1	2	2	100	0	0
	6011059	1059	2	40	0.47465	2	0.2325	1																	2	2	2	0	0	0
	6011061	1061	2	13	0.9174	2													2	2	2	1	2	2
	6011063	1063	2	25	0.91465	2	0.0435	1											1	2	2	2	2	2
	6011064	1064	2	29	0.411	2			0.114	1			1	2	2	200	0	0	2	2	2
	6011066	1066	1	45	0.96415	2	0.125	1											2	2	2	2	2	2	1	2	2	100	0	0
	6011067	1067	1	12	1.5928	2
	6011068	1068	1	40	1.20285	2	0.2735	1														2	2	2
	6011070	1070	1	28	0.6699	2	0.1435	1											2	2	2	2	2	2	2	2	2	0	0	0
	6011071	1071	1	8			0.806	2											2	2	2
	6011072	1072	2	25	0.08525	1	0.0415	1											2	2	2
	6011073	1073	2	4			0.0525	1											2	2	2	2	2	2
	6011074	1074	2	8	0.14685	1													1	2	2	1	2	2	1	2	1	100	0	50
	6011075	1075	2	25	0.11275	1	0.062	1														2	2	2
	6011076	1076	2	13	0.47025	2	0.045	1														2	2	2
	6011077	1077	2	5			0.096	1					1	2	2	3540	0	0	2	2	2	2	2	2	2	2	2	0	0	0
	6011078	1078	2	11			0.057	1
	6011079	1079	2	56	0.83765	2																2	2	2
	6011080	1080	2	5			0.048	1					1	1	2	540	20	0	1	2	2	2	2	2	1	2	2	100	0	0
	6011081	1081	2	13	0.5533	2
	6011082	1082	1	12			0.0865	1					2	2	2	0	0	0	2	2	2
	6011083	1083	1	27	0.2442	1													2	2	2	2	2	2	2	2	2	0	0	0
	6011084	1084	2	62	0.25025	1	0.0415	1											2	2	2	2	2	2	1	2	2	100	0	0
	6011086	1086	2	3			0.0465	1					2	2	2	0	0	0	2	2	2	2	2	2
	6011087	1087	2	61	0.40865	2	0.0415	1											2	2	2	1	2	2	2	2	2	0	0	0
	6011088	1088	1	4			1.29	2
	6011090	1090	1	28	2.4728	2													1	2	1
	6011091	1091	1	7			0.104	1											2	2	2	1	2	2
	6011092	1092	1	8	0.55605	2													2	2	2	1	2	1	2	2	2	0	0	0
	6011093	1093	1	28	0.7395	2	0.2135	1	0.0635	1			2	2	1	0	0	40	2	2	2	2	2	2
	6011094	1094	2	5			0.873	2					1	2	2	5580	0	0	2	2	2	2	2	2	2	2	2	0	0	0
	6011095	1095	2	30	0.855	2	0.072	1	0.063	1	0.0535	1	1	2	2	3160	0	0	2	2	2	1	2	2	2	2	2	0	0	0
	6011096	1096	1	6			0.064	1														2	2	2
	6011097	1097	1	11	0.2321	1
	6011098	1098	1	14	1.4014	2	0.0955	1
	6011101	1101	2	5			0.0495	1					2	2	2	0	0	0	2	2	2	1	2	2
	6011102	1102	1	3			0.051	1					2	2	2	0	0	0	2	2	2				2	2	1	0	0	50
	6011103	1103	1	20	1.86725	2	0.332	1											2	2	2
	6011105	1105	2	25	0.49005	2	0.063	1											2	2	1	2	2	2
	6011106	1106	1	50	0.4301	2	0.0595	1											2	2	2
	6011107	1107	2	32	1.2067	2	0.0635	1											2	2	2	2	2	2	2	2	2	0	0	0
	6011108	1108	1	24	0.594	2	0.0535	1														2	2	2
	6011109	1109	1	5			0.3335	1
	6011110	1110	1	8			0.089	1					1	1	2	2380	20	0	2	2	2	2	2	2
	6011111	1111	2	4	0.3705	1	0.229	1	0.091	1	0.068	1	1	1	2	7280	60	0	2	2	2	2	2	2
	6011112	1112	1	17	0.2134	1		1											2	2	2				2	2	2	0	0	0
	6011114	1114	2	25	0.3817	2													2	2	2	2	2	2
	6011115	1115	1	6			0.0525	1					1	2	2	40	0	0	2	2	2	2	2	2
	6011116	1116	2	27	0.44495	2
	6011117	1117	2	45	0.14245	1	0.0495	1
	6011118	1118	2	32	1.685	2							2	2	1	0	0	40
	6011119	1119	1	10	0.61215	2	0.0945	1											2	2	2	2	2	2
	6011120	1120	2	38	0.22	1	0.087	1											2	2	2
	6011121	1121	2	30	0.0869	1	0.0565	1											2	2	2
	6011122	1122	1	4			0.103	1					1	2	1	1160	0	40	2	2	2	2	2	2	2	2	2	0	0	0
	6011125	1125	1	10	1.3761	2	0.2975	1														2	2	2
	6011126	1126	1	32			0.048	1											2	2	2	2	2	2
	6011127	1127	2	39	0.3641	1
	6011128	1128	1	7			0.165	1														2	2	2
	6011129	1129	1	4			0.0475	1
	6011130	1130	1	25	0.9691	2																2	2	2
	6011131	1131	2	36	0.82665	2																1	2	2
	6011132	1132	1	30	0.56705	2	0.126	1														2	2	2
	6011134	1134	2	2			0.151	1											2	2	2	2	2	2
	6011135	1135	2	29	1.5279	2	0.039	1
	6011136	1136	1	8	0.38115	2	0.0705	1											2	2	2	2	2	2
	6011137	1137	2	3			0.0545	1					2	2	2	0	0	0				2	2	2	2	2	2	0	0	0
	6011138	1138	1	9	0.6996	2	0.0655	1														2	2	2
	6011139	1139	1	11			0.158	1
	6011140	1140	1	15	0.70565	2	0.0725	1
	6011141	1141	1	50	0.5005	2	0.0505	1																	2	2	1	0	0	100
	6011142	1142	1	6	0.7711	2	0.43	2														1	2	2	2	2	2	0	0	0
	6011143	1143	2	25	0.443	2	0.099	1					1	2	2	100	0	0
	6011145	1145	2	39	1.01475	2
	6011146	1146	1	8			0.2455	1														2	2	2	1	2	2	850	0	0
	6011147	1147	2	41	0.13035	1																			2	2	2	0	0	0
	6011148	1148	1	5	1.3365	2																2	2	2
	6011149	1149	2	65	0.71445	2													2	2	2	2	2	2	2	2	2	0	0	0
	6011151	1151	1	11	0.6765	2
	6011152	1152	1	40	0.22055	1	0.06	1														1	2	2
	6011153	1153	1	35	1.738	2																1	2	2
	6011155	1155	2	30	0.07535	1
	6011156	1156	2	25	0.3234	1
	6011157	1157	2	25	0.9053	2	0.0735	1														2	2	2
	6011158	1158	2	25	0.242	1	0.076	1														2	2	2	2	2	2	0	0	0
	6011159	1159	2	55	0.37015	1	0.0635	1
	6011160	1160	1	22	1.19185	2
	6011161	1161	1	16	0.4862	2
	6011162	1162	1	5			0.0555	1
	6011163	1163	1	6			0.152	1											1	2	2	1	2	2	2	2	2	0	0	0
	6011164	1164	2	65	0.31845	1																1	2	2
	6011165	1165	2	7			0.049	1														2	2	2
	6011166	1166	2	35	1.3761	2													2	2	2
	6011167	1167	2	14	0.57145	2	0.101	1											2	2	2	2	2	2	2	2	2	0	0	0
	6011169	1169	2	32	2.321	2
	6011170	1170	1	10	0.827	2	0.2475	1	0.1965	1			2	2	2	0	0	0	2	2	2	2	2	2
	6011173	1173	1	10	0.17765	1	0.0475	1
	6011175	1175	2	10	0.528	2	0.6245	2														2	2	2	1	2	2	50	0	0
	6011176	1176	1	14			0.056	1																	2	2	2	0	0	0
	6011177	1177	1	12	1.4795	2
	6011178	1178	1	13	0.264	1
	6011179	1179	1	8	0.044	1																2	2	2
	6011180	1180	1	7	1.7567	2
	6011182	1182	1	40	0.04455	1	0.05	1																	2	2	2	0	0	0
	6011184	1184	2	4			0.0415	1
	6011186	1186	1	68	0.5522	2	0.095	1
	6011187	1187	1	59	2.88805	2
	6011188	1188	1	16	0.34925	1	0.05	1
	6011189	1189	1	37	0.82665	2	0.1355	1														2	2	2
	6011191	1191	2	25	0.31075	1	0.057	1
	6011192	1192	1	14	0.63085	2	0.1265	1														2	2	2
	6011193	1193	1	6	1.4124	2
	6011194	1194	1	17	0.7139	2
	6011195	1195	1	27	0.2068	1
	6011196	1196	1	32	0.14905	1
	6011197	1197	2	22	0.09955	1
	6011198	1198	2	40	1.3167	2
	6001201	1201	2	3			0.7455	2											1	2	2	2	2	2
	6001207	1207	2	5			0.314	1											2	2	2
	6001208	1208	1	6			0.6445	2											2	2	2
	6001213	1213	2	9			1.78	2											2	2	2	2	2	2	2	2	2	0	0	0
	6001223	1223	1	58	1.5389	2
	6001228	1228	2	24			0.8745	2
	6001230	1230	1	9			0.453	2
	6001231	1231	1	26			0.287	1														2	2	2
	6001232	1232	2	47			0.925	2											2	2	2	2	2	2
	6001244	1244	2	20			0.1235	1
	6001248	1248	1	9			0.4145	2											1	2	2
	6001259	1259	1	22			0.2075	1
	6001261	1261	2	10			1.0645	2
	6001263	1263	2	10			0.857	2											2	2	2
	6001266	1266	2	10			0.2335	1
	6001275	1275	2	55			0.44	2														1	2	2
	6001276	1276	1	8			0.385	2											1	2	2
	6001277	1277	1	19			1.208	2														2	2	2
	6001278	1278	1	7			0.39	2											1	2	2	1	2	2	1	2	2	950	0	0
	6001280	1280	2	9			0.169	1											1	2	2	1	2	2	1	2	2	500	0	0
	6021302	1302	1	51			0.0895	1
	6001406	1406	2	13			0.1275	1														2	2	2
	6011409	1409	2	13			0.7775	2					1	2	2	5160	0	0
	6001414	1414	1	38			0.1915	1
	6001422	1422	2	30			2.2705	2
	6001429	1429	1	12			0.6565	2
